# Supplementary material for: Adequate Dietary Diversity Versus Suboptimal Diet Quality: The Paradox of Food Insecurity Among International Students in Hungary
Source: Nutrients. 2026 Mar 17;18(6):946. doi: 10.3390/nu18060946 (PMC13029449; doi:10.3390/nu18060946)
Supplement: Supplementary file 1 [file nutrients-18-00946-s001.zip]

Archive with 1 entries (1 files):
- nutrients-4137642-supplementary.pdf
